# Supplementary material for: The Role of the Equestrian Professional in Bridle and Bit Fit in the United Kingdom
Source: Animals (Basel). 2024 Nov 6;14(22):3188. doi: 10.3390/ani14223188 (PMC11591191; doi:10.3390/ani14223188)
Supplement: Supplementary file 1 [file animals-14-03188-s001.zip]

Archive with 1 entries (1 files):
- animals-3255192-supplementary.pdf
